# Supplementary material for: Identification of key genes for mandibular prognathism in Duolang sheep via genome-wide association analysis
Source: Front Vet Sci. 2026 Jan 19;12:1719178. doi: 10.3389/fvets.2025.1719178 (PMC12862929; doi:10.3389/fvets.2025.1719178)
Supplement: Supplementary file 1 [file Table_1.XLSX]

## Sheet: Sheet1
#CHROM	POS
1	210181901	209981901	210381901	1:209981901-210381901	1:209981901-210381901	LOC121816904，LOC121816905	LOC121816904	210086150-210375335		LOC121816905	210347305-210353077
1	210181937	209981937	210381937	1:209981937-210381937	1:209981937-210381937	LOC121816904，LOC121816905	LOC121816904	210086150-210375335		LOC121816905	210347305-210353077
1	212081497	211881497	212281497	1:211881497-212281497	1:211881497-212281497	LOC114111050，LOC105615767	LOC114111050	211,948,545..211,948,651		LOC105615767 Name: HIG1 domain family member 1A, mitochondrial Location: complement(212,255,245..212,255,694)
1	214919355	214719355	215119355	1:214719355-215119355	1:214719355-215119355	TRNAC-GCA	TRNAC-GCA Name: transfer RNA cysteine (anticodon GCA) Location: 214,776,995..214,777,066
2	15174936	14974936	15374936	2:14974936-15374936	2:14974936-15374936	LOC132659246，LOC114112785，LOC132659281	LOC132659246 Name: uncharacterized LOC132659246 Location: complement(15,079,907..15,093,251		LOC114112785 Name: uncharacterized LOC114112785 Location: complement(15,198,477..15,204,515		LOC132659281 Name: uncharacterized LOC132659281 Location: 15,370,820..15,380,603
2	88914054	88714054	89114054	2:88714054-89114054	2:88714054-89114054	MLLT3，FOCAD	MLLT3 Name: MLLT3 super elongation complex subunit Location: complement(88,757,676..89,034,720)		FOCAD Name: focadhesin Location: 89,099,675..89,397,818		落在MLLT3基因内部
2	247449457	247249457	247649457	2:247249457-247649457	2:247249457-247649457	LOC121818790，IFFO2，TAS1R2，LOC114113459，ALDH4A1，LOC121818791，PAX7，UBR4，	Gene: LOC121818790 Name: uncharacterized LOC121818790 Location: 247,325,732..247,361,810		IFFO2 Name: intermediate filament family orphan 2 Location: 247,386,711..247,437,011		Gene: TAS1R2 Name: taste 1 receptor member 2 Location: 247,482,075..247,499,083		Gene: LOC114113459 Qualifiers: Pseudo Name: small nucleolar RNA U3 Location: 247,352,740..247,352,943		Gene: ALDH4A1 Name: aldehyde dehydrogenase 4 family member A1 Location: 247,438,656..247,471,825	落在ALDH4A1内部	LOC121818791 Name: uncharacterized LOC121818791 Location: complement(247,327,109..247,330,219		Gene: PAX7 Name: paired box 7 Location: complement(247,601,345..247,708,745		Gene: UBR4 Name: ubiquitin protein ligase E3 component n-recognin 4 Location: 247,142,562..247,273,216
2	15181231	14981231	15381231	2:14981231-15381231	2:14981231-15381231	LOC132659246，LOC114112785，LOC132659281	Gene: LOC132659246 Name: uncharacterized LOC132659246 Location: complement(15,079,907..15,093,251		Gene: LOC114112785 Name: uncharacterized LOC114112785 Location: complement(15,198,477..15,204,515		LOC132659281 Name: uncharacterized LOC132659281 Location: 15,370,820..15,380,603
3	5288045	5088045	5488045	3:5088045-5488045	3:5088045-5488045	LOC114114151，POMT1，UCK1，PLPP7，PRRT1B，LOC105607235，LOC114114225，LOC114114224，LOC121819265，PRRC2B，FAM78A	Gene: LOC114114151 Name: U6 spliceosomal RNA Location: complement(5,126,222..5,126,328)	Gene: POMT1 Name: protein O-mannosyltransferase 1 Location: complement(5,281,731..5,298,800)	Gene: UCK1 Name: uridine-cytidine kinase 1 Location: 5,276,306..5,281,734	Gene: PLPP7 Name: phospholipid phosphatase 7 (inactive) Location: complement(5,426,177..5,441,431)	Gene: PRRT1B Name: proline rich transmembrane protein 1B Location: complement(5,240,363..5,270,106)	LOC105607235 Name: uncharacterized LOC105607235 Location: complement(5,447,381..5,452,752)	Gene: LOC114114225 Name: small nucleolar RNA SNORD62 Location: complement(5,309,862..5,309,947)		Gene: LOC114114224 Name: small nucleolar RNA SNORD62 Location: complement(5,313,898..5,313,983)	Gene: LOC121819265 Name: uncharacterized LOC121819265 Location: 5,469,139..5,487,383	Gene: PRRC2B Name: proline rich coiled-coil 2B Location: complement(5,300,325..5,384,594)	Gene: FAM78A Name: family with sequence similarity 78 member A Location: 5,453,105..5,468,025
3	5512487	5312487	5712487	3:5312487-5712487	3:5312487-5712487	PRRC2B，FAM78A，NUP214，LAMC3，AIF1L，LOC114114257，LOC121819265，LOC132659548	ene: PRRC2B Name: proline rich coiled-coil 2B Location: complement(5,300,325..5,384,594)	Gene: FAM78A Name: family with sequence similarity 78 member A Location: 5,453,105..5,468,025	Gene: NUP214 Name: nucleoporin 214 Location: complement(5,502,766..5,592,730) Length: 89,965 nt Merged features: 8	Gene: LAMC3 Name: laminin subunit gamma 3 Location: complement(5,623,709..5,691,771)	Gene: AIF1L Name: allograft inflammatory factor 1 like Location: complement(5,593,972..5,619,824)	Gene: LOC114114257 Name: small nucleolar RNA SNORA48 Location: complement(5,525,977..5,526,108)	Gene: LOC121819265 Name: uncharacterized LOC121819265 Location: 5,469,139..5,487,383	Gene: LOC132659548 Name: uncharacterized LOC132659548 Location: 5,402,593..5,436,042
3	208188693	207988693	208388693	3:207988693-208388693	3:207988693-208388693	LOC105608615，LOC114113763，LOC114108764，LOC114114063	Gene: LOC105608615 Name: antigen WC1.1 Location: complement(208,028,562..208,058,534)	Gene: LOC114113763 Name: antigen WC1.1-like Location: complement(208,096,361..208,155,557	Gene: LOC114108764 Name: antigen WC1.1 Location: complement(208,247,410..208,311,678	Gene: LOC114114063 Name: antigen WC1.1 Location: complement(208,167,527..208,233,423
3	208188694	207988694	208388694	3:207988694-208388694	3:207988694-208388694	LOC105608615，LOC114113763，LOC114108764，LOC114114063	Gene: LOC105608615 Name: antigen WC1.1 Location: complement(208,028,562..208,058,534)	Gene: LOC114113763 Name: antigen WC1.1-like Location: complement(208,096,361..208,155,557	Gene: LOC114108764 Name: antigen WC1.1 Location: complement(208,247,410..208,311,678	Gene: LOC114114063 Name: antigen WC1.1 Location: complement(208,167,527..208,233,423
3	208188697	207988697	208388697	3:207988697-208388697	3:207988697-208388697	LOC105608615，LOC114113763，LOC114108764，LOC114114063	ene: LOC105608615 Name: antigen WC1.1 Location: complement(208,028,562..208,058,534)	LOC114113763 Name: antigen WC1.1-like Location: complement(208,096,361..208,155,557)	Gene: LOC114114063 Name: antigen WC1.1 Location: complement(208,167,527..208,233,423)	ene: LOC114108764 Name: antigen WC1.1 Location: complement(208,247,410..208,311,678
3	208188699	207988699	208388699	3:207988699-208388699	3:207988699-208388699	LOC105608615，LOC114113763，LOC114108764，LOC114114063	ene: LOC105608615 Name: antigen WC1.1 Location: complement(208,028,562..208,058,534)	LOC114113763 Name: antigen WC1.1-like Location: complement(208,096,361..208,155,557)	Gene: LOC114114063 Name: antigen WC1.1 Location: complement(208,167,527..208,233,423)	ene: LOC114108764 Name: antigen WC1.1 Location: complement(208,247,410..208,311,678
4	97918417	97718417	98118417	4:97718417-98118417	4:97718417-98118417	PLXNA4	Gene: PLXNA4 Name: plexin A4 Location: complement(97,447,441..97,946,853)
4	97918767	97718767	98118767	4:97718767-98118767	4:97718767-98118767	PLXNA4	Gene: PLXNA4 Name: plexin A4 Location: complement(97,447,441..97,946,853)
4	97918970	97718970	98118970	4:97718970-98118970	4:97718970-98118970	PLXNA4	Gene: PLXNA4 Name: plexin A4 Location: complement(97,447,441..97,946,853)
4	97922115	97722115	98122115	4:97722115-98122115	4:97722115-98122115	PLXNA4	Gene: PLXNA4 Name: plexin A4 Location: complement(97,447,441..97,946,853)
4	97922253	97722253	98122253	4:97722253-98122253	4:97722253-98122253	PLXNA4	Gene: PLXNA4 Name: plexin A4 Location: complement(97,447,441..97,946,853)
4	97922309	97722309	98122309	4:97722309-98122309	4:97722309-98122309	PLXNA4	Gene: PLXNA4 Name: plexin A4 Location: complement(97,447,441..97,946,853)
4	97928395	97728395	98128395	4:97728395-98128395	4:97728395-98128395	PLXNA4	Gene: PLXNA4 Name: plexin A4 Location: complement(97,447,441..97,946,853)
4	97956718	97756718	98156718	4:97756718-98156718	4:97756718-98156718	PLXNA4	Gene: PLXNA4 Name: plexin A4 Location: complement(97,447,441..97,946,853)
4	97959274	97759274	98159274	4:97759274-98159274	4:97759274-98159274	PLXNA4，CHCHD3	Gene: PLXNA4 Name: plexin A4 Location: complement(97,447,441..97,946,853)	Gene: CHCHD3 Name: coiled-coil-helix-coiled-coil-helix domain containing 3 Location: complement(98,155,815..98,437,731
4	97959275	97759275	98159275	4:97759275-98159275	4:97759275-98159275	PLXNA4，CHCHD3	Gene: PLXNA4 Name: plexin A4 Location: complement(97,447,441..97,946,853)	Gene: CHCHD3 Name: coiled-coil-helix-coiled-coil-helix domain containing 3 RNA title: mRNA-coiled-coil-helix-coiled-coil-helix domain containing 3 Protein title: MICOS complex subunit MIC19 Merged features: NM_001126357.1 and NP_001119829.1 Location: complement(98,155,815..98,437,731
4	97959279	97759279	98159279	4:97759279-98159279	4:97759279-98159279	PLXNA4，CHCHD3	Gene: PLXNA4 Name: plexin A4 Location: complement(97,447,441..97,946,853)	Gene: CHCHD3 Name: coiled-coil-helix-coiled-coil-helix domain containing 3 RNA title: mRNA-coiled-coil-helix-coiled-coil-helix domain containing 3 Protein title: MICOS complex subunit MIC19 Merged features: NM_001126357.1 and NP_001119829.1 Location: complement(98,155,815..98,437,731
6	72158312	71958312	72358312	6:71958312-72358312	6:71958312-72358312	EXOC1，CEP135，CRACD，LOC101108048，LOC132660011，EXOC1L	Gene: EXOC1 Name: exocyst complex component 1 Location: 71,999,720..72,054,238	Gene: CEP135 Name: centrosomal protein 135 Location: 72,087,642..72,162,276	Gene: CRACD Name: capping protein inhibiting regulator of actin dynamics Location: 72,183,592..72,472,783 Length: 289,192 nt	Gene: LOC101108048 Qualifiers: Pseudo Name: zinc finger CCCH domain-containing protein 14-like Location: 72,055,404..72,058,098	Gene: LOC132660011 Name: uncharacterized LOC132660011 Location: complement(71,993,483..72,000,062)	Gene: EXOC1L Name: exocyst complex component 1 like Location: 71,957,413..71,973,450
6	72160723	71960723	72360723	6:71960723-72360723	6:71960723-72360723	EXOC1，CEP135，CRACD，LOC101108048，LOC132660011，EXOC1L	Gene: EXOC1 Name: exocyst complex component 1 Location: 71,999,720..72,054,238	Gene: CEP135 Name: centrosomal protein 135 Location: 72,087,642..72,162,276	Gene: CRACD Name: capping protein inhibiting regulator of actin dynamics Location: 72,183,592..72,472,783 Length: 289,192 nt	Gene: LOC101108048 Qualifiers: Pseudo Name: zinc finger CCCH domain-containing protein 14-like Location: 72,055,404..72,058,098	Gene: LOC132660011 Name: uncharacterized LOC132660011 Location: complement(71,993,483..72,000,062)	Gene: EXOC1L Name: exocyst complex component 1 like Location: 71,957,413..71,973,450
9	53995983	53795983	54195983	9:53795983-54195983	9:53795983-54195983	LOC114116518	Gene: LOC114116518 Name: U6 spliceosomal RNA Location: complement(54,147,598..54,147,702)
9	53876761	53676761	54076761	9:53676761-54076761	9:53676761-54076761
9	53878689	53678689	54078689	9:53678689-54078689	9:53678689-54078689
10	72214393	72014393	72414393	10:72014393-72414393	10:72014393-72414393	LOC114116637，LOC101109890，LOC114116640，CLDN10，DZIP1，DNAJC3	Gene: LOC114116637 Qualifiers: Pseudo Name: transcription elongation factor A protein 1-like Location: 72,097,666..72,103,491 Length: 5,826 nt	LOC101109890 Name: ATP-binding cassette sub-family C member 4-like Location: complement(72,008,910..72,256,729)	Gene: LOC114116640 Name: uncharacterized LOC114116640 Location: complement(72,258,262..72,260,510)	Gene: CLDN10 Name: claudin 10 Location: 72,301,847..72,322,098	Gene: DZIP1 Name: DAZ interacting zinc finger protein 1 Location: complement(72,324,127..72,374,289) Length: 50,163 nt Merged features: 6	DNAJC3 Name: DnaJ heat shock protein family (Hsp40) member C3 RNA title: mRNA-DnaJ heat shock protein family (Hsp40) member C3 Protein title: dnaJ homolog subfamily C member 3 Merged features: XM_015098005.4 and XP_014953491.2 Location: 72,404,403..72,463,817
11	15910724	15710724	16110724	11:15710724-16110724	11:15710724-16110724	LOC121820555	Gene: LOC121820555 Name: acid-sensing ion channel 2-like Location: 15,745,278..15,746,458 Length: 1,181 nt
11	15874271	15674271	16074271	11:15674271-16074271	11:15674271-16074271	LOC121820553，LOC114117035，LOC132657330，LOC121820555	Gene: LOC121820553 Name: uncharacterized LOC121820553 RNA title: uncharacterized LOC121820553, transcript variant X1 RNA title: uncharacterized LOC121820553, transcript variant X2 Merged features: XR_009595319.1 and XR_006061092.2 Location: complement(15,643,182..15,694,286) Location: complement(15,643,182..15,694,286)	ene: LOC114117035 Name: U6 spliceosomal RNA Location: complement(15,696,193..15,696,299)	Gene: LOC132657330 Name: uncharacterized LOC132657330 Location: 15,710,970..15,714,755	Gene: LOC121820555 Name: acid-sensing ion channel 2-like Location: 15,745,278..15,746,458
13	25472136	25272136	25672136	13:25272136-25672136	13:25272136-25672136	GPR158，LOC105605799，	Gene: GPR158 Name: G protein-coupled receptor 158 Location: 25,329,906..25,633,683	Gene: LOC105605799 Qualifiers: Pseudo Name: protein argonaute-1-like Location: 25,648,564..25,649,686
13	27005450	26805450	27205450	13:26805450-27205450	13:26805450-27205450	OPTN	Gene: OPTN Name: optineurin Location: 27,175,104..27,215,969 Length: 40,866 nt Merged features: 16
13	27005451	26805451	27205451	13:26805451-27205451	13:26805451-27205451	OPTN	Gene: OPTN Name: optineurin Location: 27,175,104..27,215,969 Length: 40,866 nt Merged features: 16
15	60383071	60183071	60583071	15:60183071-60583071	15:60183071-60583071	MPPED2，LOC105602330，TRNAR-ACG，DCDC1，LOC114118527	Gene: MPPED2 Name: metallophosphoesterase domain containing 2 Location: complement(59,979,833..60,190,748)	Gene: LOC105602330 Name: uncharacterized LOC105602330 Location: 60,248,039..60,254,953	Gene: TRNAR-ACG Name: transfer RNA arginine (anticodon ACG) Location: complement(60,395,958..60,396,029) Length: 72 nt	Gene: LOC114118527 Qualifiers: Pseudo Name: ATP synthase subunit e, mitochondrial-like Location: 60,424,153..60,424,377	Gene: DCDC1 Name: doublecortin domain containing 1 Location: complement(60,489,725..60,966,537)
17	5354228	5154228	5554228	17:5154228-5554228	17:5154228-5554228	TMEM154，FBXW7，LOC114108931	Gene: TMEM154 Name: transmembrane protein 154 Location: 5,175,905..5,228,028	Gene: FBXW7 Name: F-box and WD repeat domain containing 7 Location: 5,398,886..5,531,390	Gene: LOC114108931 Name: U6 spliceosomal RNA Location: complement(5,421,814..5,421,920) Length: 107 nt
17	5354735	5154735	5554735	17:5154735-5554735	17:5154735-5554735	TMEM154，FBXW7，LOC114108931	Gene: TMEM154 Name: transmembrane protein 154 Location: 5,175,905..5,228,028	Gene: FBXW7 Name: F-box and WD repeat domain containing 7 Location: 5,398,886..5,531,390	Gene: LOC114108931 Name: U6 spliceosomal RNA Location: complement(5,421,814..5,421,920) Length: 107 nt
17	5354898	5154898	5554898	17:5154898-5554898	17:5154898-5554898
17	5360940	5160940	5560940	17:5160940-5560940	17:5160940-5560940
17	5365147	5165147	5565147	17:5165147-5565147	17:5165147-5565147
17	5373973	5173973	5573973	17:5173973-5573973	17:5173973-5573973
17	5378598	5178598	5578598	17:5178598-5578598	17:5178598-5578598
18	13661439	13461439	13861439	18:13461439-13861439	18:13461439-13861439	CHD2，TRNAG-CCC，FAM174B，LOC132658154	Gene: CHD2 Name: chromodomain helicase DNA binding protein 2 Location: complement(13,452,087..13,563,795)	Gene: TRNAG-CCC Name: transfer RNA glycine (anticodon CCC) Location: complement(13,677,125..13,677,197	Gene: LOC132658154 Name: uncharacterized LOC132658154 Location: 13,647,729..13,679,446	Gene: FAM174B Name: family with sequence similarity 174 member B Location: 13,744,753..13,784,570
20	1093567	893567	1293567	20:893567-1293567	20:893567-1293567	KHDRBS2	Gene: KHDRBS2 Name: KH RNA binding domain containing, signal transduction associated 2 Location: complement(255,051..1,051,784) Length: 796,734 nt
21	16519913	16319913	16719913	21:16319913-16719913	21:16319913-16719913	LOC101117288，LOC101117547	Gene: LOC101117288 Name: glycerophosphodiester phosphodiesterase domain-containing protein 4-like Location: 16,308,799..16,463,812	Gene: LOC101117547 Name: glycerophosphodiester phosphodiesterase domain-containing protein 4-like Location: 16,561,422..16,679,431
21	16823471	16623471	17023471	21:16623471-17023471	21:16623471-17023471	LOC101117547，LOC101117804，LOC121817534	Gene: LOC101117547 Name: glycerophosphodiester phosphodiesterase domain-containing protein 4-like Location: 16,561,422..16,679,431	Gene: LOC101117804 Name: glycerophosphodiester phosphodiesterase domain-containing protein 4-like Location: 16,734,616..16,846,962	Gene: LOC121817534 Name: uncharacterized LOC121817534 Location: 16,872,825..16,881,474 Length: 8,650 nt
